# Supplementary material for: Clinically relevant gene signatures provide independent prognostic information in older breast cancer patients
Source: Breast Cancer Res. 2024 Mar 7;26:38. doi: 10.1186/s13058-024-01797-7 (PMC10921680; doi:10.1186/s13058-024-01797-7)
Supplement: Supplementary file 1 — Additional file 1. Supplementary Table 1. ER proportions per dataset. [file 13058_2024_1797_MOESM1_ESM.xlsx]

## Sheet: Sheet 1
Dataset	ER+(%)	ER-(%)
CAL	75(64%)	43(36%)
DFHCC	70(61%)	45(39%)
DFHCC2	30(36%)	53(64%)
DFHCC3*	0	0
DUKE	112(66%)	57(34%)
DUKE2	37(24%)	117(76%)
EMC2	0	0
EORTC10994	27(57%)	20(43%)
EXPO	160(66%)	83(34%)
FNCLCC*	0	0
GSE25066	297(59%)	205(41%)
GSE32646	71(62%)	44(38%)
GSE48091*	0	0
GSE58644	247(78%)	70(22%)
HLP	25(47%)	28(53%)
IRB	76(59%)	53(41%)
KOO	28(80%)	7(20%)
LUND	114(80%)	29(20%)
LUND2	45(43%)	60(57%)
MAINZ	162(81%)	38(19%)
MAQC2	19(43%)	25(57%)
MCCC*	0	0
MDA4	74(61%)	47(39%)
METABRIC	1501(77%)	436(23%)
MSK	56(57%)	42(43%)
MUG*	0	0
NCCS*	0	0
NCI	65(66%)	34(34%)
NKI	249(74%)	88(26%)
PNC	44(51%)	43(49%)
STK	130(82%)	29(18%)
STNO2	82(73%)	31(27%)
TCGA	790(77%)	233(23%)
TRANSBIG	134(68%)	64(32%)
UCSF	100(71%)	41(29%)
UNC4	154(61%)	99(39%)
UNT	86(68%)	40(32%)
UPP	213(86%)	34(14%)
VDX	209(61%)	135(39%)
*Zeros indicate ER status was not provided for that dataset
